# Supplementary material for: C8orf76 Modulates Ferroptosis in Liver Cancer via Transcriptionally Up-Regulating SLC7A11
Source: Cancers (Basel). 2022 Jul 13;14(14):3410. doi: 10.3390/cancers14143410 (PMC9316296; doi:10.3390/cancers14143410)
Supplement: Supplementary file 1 [file cancers-14-03410-s001.zip]

Archive with 1 entries (1 files):
- cancers-1799964-supplementary.pdf
